# Supplementary material for: Effects of High-Protein Nutritional Guidance on Sarcopenia-Related Parameters in Individuals Aged ≥ 75 Years with Type 2 Diabetes: An Exploratory Single-Arm Pre–Post Intervention Study
Source: Nutrients. 2025 Nov 1;17(21):3459. doi: 10.3390/nu17213459 (PMC12608599; doi:10.3390/nu17213459)
Supplement: Supplementary file 1 [file nutrients-17-03459-s001.zip]

Archive with 1 entries (1 files):
- nutrients-3935132-supplementary.pdf
